# Supplementary material for: Multidisciplinary Team Care in Pituitary Tumours
Source: Cancers (Basel). 2024 Feb 27;16(5):950. doi: 10.3390/cancers16050950 (PMC10930925; doi:10.3390/cancers16050950)
Supplement: Supplementary file 1 [file cancers-16-00950-s001.zip]

Archive with 1 entries (1 files):
- cancers-2747657-supplementary.pdf
